# Supplementary material for: Validation of a Sustainable Pest Management Program to Control Coffee Berry Borer
Source: Insects. 2026 Feb 7;17(2):181. doi: 10.3390/insects17020181 (PMC12940471; doi:10.3390/insects17020181)
Supplement: Supplementary file 1 [file insects-17-00181-s001.zip]

Archive with 1 entries (1 files):
- insects-4076820-supplementary.xlsx
