# Supplementary material for: Validation of a Sustainable Pest Management Program to Control Coffee Berry Borer
Source: Insects. 2026 Feb 7;17(2):181. doi: 10.3390/insects17020181 (PMC12940471; doi:10.3390/insects17020181)
Supplement: Supplementary file 1 [file insects-17-00181-s001.zip › insects-4076820-supplementary.xlsx]

## Sheet: Supplementary material
Table S1. Coffee plots and hectares treated with Beauveria bassiana fungus for coffee berry borer control, 2023-2024.
		2023																		2024
Plot	ha/Plot	April		May		June		July		August		September		October		November		December		January		February		March		April		May		June		July		August		September		October		November		December
		Inf	Pos	Inf	Pos	Inf	Pos	Inf	Pos	Inf	Pos	Inf	Pos	Inf	Pos	Inf	Pos	Inf	Pos	Inf	Pos	Inf	Pos	Inf	Pos	Inf	Pos	Inf	Pos	Inf	Pos	Inf	Pos	Inf	Pos	Inf	Pos	Inf	Pos	Inf	Pos	Inf	Pos
Costeño	1.27	2.4	43	5.2	51	5.9	37	3.5	37	2.8	47	2.6	30	2.2	28	1.9	28	2	64	6.9	49	4.4	35	9.8	75	2.8	87	2.0	57	1.9	28	1.3	34	1.3	34	1.5	30	1.1	12	2.2	52	1.9	45
Estrella 1	0.22	1.8	48	1.0	30							1.2	58							1.4	55	9.4	70	3.0	67	2.2	49	1.3	47	1.0	41	1.1	34	1.3	38	0.6	26	1.6	53	2.0	73	2.3	48
Estrella	0.58	2.3	35	1	32	1.1	28	0	0	0	0	0	0	1.3	50	1.3	50	1.3	50	1.3	50	1.2	57	9.4	70	2.8	37	1.3	47	1.3	34	1.1	34	1.1	34
Macadamia 1	0.97	3.3	48	4.4	49	5.9	36	7	57	2.2	21	2.3	12	2.7	57	1.2	12	1.8	49	1.8	49	4.3	43	3.2	32	4.3	24	1.4	27	1.4	44	1.2	16	1.2	16			0.5	75	1.9	67	1.6	53
Macadamia 3	0.85	2.1	44	3.2	33	4.8	32	2.3	55	1.6	23	2.1	40	2.3	25	1.5	25	1.7	49	1.7	49	4.4	43	7.4	82	3.5	25	1.4	35	1.6	28	1.3	24	1.2	18	0.6	20	1.4	51	2.5	51	2.3	51
La María	0.98	1.7	52	3	57	3.6	49	2.9	39	2.9	64	2.9	64	2.8	29	1.3	44	1.9	60	1.9	60	4.7	40	3.2	34	4	27	1.2	37	1.7	27	1.6	20	1.6	20	1.3	21			2.0	50	2.0	36
Guayacanes	1.73	2.5	41	2.2	45	3.6	20	5.2	25	1.9	32	2.6	32	1.7	25	2.4	39	2.5	36	2.5	36
Tapias	0.97	3.1	41	3.9	40	3.9	41	2.6	58	2.3	25	2.9	19	2.4	23	1.1	36	1.7	47	2.9	52	2.9	54	4.5	51	3.7	33	2	51	1.6	25	1.3	42	0.9	50	1.4	6.0	1.7	15	1.9	53	2.3	70
Separado	0.51	4.6	38	6.1	37	8	23	5.9	46	4.1	10	3.6	24	3	15	2.2	48	2.2	48	2.2	48
Calvario	1.8	2.4	30	2.2	60	3.1	47	4	47	2.6	63	1.6	17	1.6	25	1.4	28	1.5	36	1.5	36	3.8	52	2.9	32	3.6	30	1.7	20	1.7	20	2.1	25	1.1	27	1.6	22	0.7	15	0.6	20	1.0	30
Nogales	2.08	2.1	50	1.7	54	1.7	52	1.7	52	1	70	1.4	30	1	55	0.9	43	0.9	30	0.9	30	3.9	41	14.7	37	2.8	53	1.8	15	2.4	47	1.5	36	0.8	20	0.7	6.5			2.9	64	0.7	55
Tangelos	1.05	1.9	55	2.8	46	2	49	2.2	31	1.5	37	1.9	35	1.9	58	1.6	50	2.4	54	3.7	29	3.3	53	12	43	2.3	55	1.1	18	2.8	40	1.5	38	1.2	24	1.1	0	1.3	35	1.1	60	1.0	55
Alvarado	0.44	2.5	43	3.1	43	2.2	26	3	40	2.5	60	2	23	1.2	58	1.3	37	3.2	58	1.1	54	2.8	58	14	27	1.6	27	1.3	27	1.7	24	1	22	1.1	38	1.3	14	1.0	27	1.1	33	2.2	53
Fuete	0.37	2.3	36	2.4	48	1.7	24	2.1	42	2.3	31	2.1	27	2.1	59	1.2	34	1.9	48	1.9	48
Eco	1.33	0	0	1.3	50	1.3	44	1.1	48	1	38	0.9	64	1.4	39	1.3	40	1.2	44	1.2	44	4.3	45	6.2	59	5.3	43	1.8	27	2.3	40	1.4	28	1.6	20	1.0	20	0.8	28	0.8	53	2.6	50
Tanque	0.57	1.5	38	1.4	24	1	34	1.5	29	0.9	23	1	38	1	0	0.7	43	1.2	75	3.4	53	5.3	58	5.3	58	4.2	37	3.4	28	2.1	25	1.8	26	1.8	26	0.6	30	1.1	20	0.5	72	1.7	68
Caseta	0.83									2.1	69	1.1	28	0.4	0	1	42	1.1	60	0	0	1.4	36	2.2	56	1.6	42	1.2	48	1	52	1	26	1	26	0.4	38	1.1	50	1.7	42	2.0	43
Plot 91S	0.53																			1.1	52	1.8	47	1.7	40	1.3	59	1.2	36	1.0	30	0.7	17	0.8	23	0.6	38	0.6	35	1.6	37	2.3	62
Pulmón	0.98									2.3	59	1.2	54	0.6	0	0.3	50	1	43	1.5	46	1.8	52	4.6	79	1.3	33	1.8	17	1	24	1	30	1	30	1.0	20	0.7	18	2.0	57	1.5	49
Doble	1.24									2	47	1.8	8	1.3	24	0.8	67	0.6	37	1.1	54	1.4	42	1.6	55	1.2	34	1.4	23	1	32	0.9	32	0.4	60	0.3	42	0.6	45	2.8	62	1.6	66
Cancha	0.61									1.4	25	1	48	1	40	0.3	60	0.9	80	0.8	70	1.4	44	2.8	78	1.6	40	1.2	34	1.1	30	0.8	34	0.8	34	0.7	31	0.7	55	1.4	48	1.7	48
Aguacate	0.41									0.7	36	0.7	36	0.5	0	0.9	0	0.6	45	0.6	45	1	44	1.8	41	1.5	50	1.1	40	0.9	18	1.1	30	1.1	25	0.5	16	1.0	58	1.6	58	2.0	54
Cedros	0.56									1	44	0.5	0	0.3	0	0.7	0	1.3	48	1	62	1	52	1.3	53	1.1	34	1	22	1	22	0.8	29	0.8	27	0.7	20	1.0	50	1.0	83	1.4	76
Total ha	20.88
	Frequency	1		3		1		4		7		0		3		0		3		0		1		6		3		2		0		0		0		0		0		7		4
	Hectares	0.97		3.22		1.05		4.59		7.54		0		2.39		0		2.76		0		1.8		4.35		2.82		2.24		0		0		0		0		0		7.26		2.71
*Green squares indicate applications of Beauveria bassiana based on infestation percentage and the penetration position of the coffee berry borer within the berry.
